# Supplementary material for: “When the Word Is Too Big, It’s Just Too Hard”: Stroke Survivors’ Perspectives About Health Literacy and Delivery of Health Information
Source: Healthcare (Basel). 2025 Mar 3;13(5):541. doi: 10.3390/healthcare13050541 (PMC11898806; doi:10.3390/healthcare13050541)
Supplement: Supplementary file 1 [file healthcare-13-00541-s001.zip]

Archive with 1 entries (1 files):
- healthcare-3473131-supplementary.pdf
